# Supplementary material for: The Impact of Math Attitudes and Gender in Future School Choice: A Longitudinal Study Among Italian Students
Source: J Intell. 2026 Mar 2;14(3):38. doi: 10.3390/jintelligence14030038 (PMC13027840; doi:10.3390/jintelligence14030038)
Supplement: Supplementary file 1 [file jintelligence-14-00038-s001.zip]

Archive with 1 entries (1 files):
- jintelligence-4027793-supplementary.pdf
